# Supplementary material for: EGFR transactivates RON to drive oncogenic crosstalk
Source: eLife. 2021 Nov 25;10:e63678. doi: 10.7554/eLife.63678 (PMC8654365; doi:10.7554/eLife.63678)
Supplement: Figure 1—figure supplement 3—source data 1. [file elife-63678-fig1-figsupp3-data1.zip]

Archive with 9 entries (9 files):
- Figure 1 - Figure Supplement 3 - Source Data 1/Fig1Sup3 - EGFRPY - Protein.tif
- Figure 1 - Figure Supplement 3 - Source Data 1/Fig1Sup3 - EGFRPY - PY.tif
- Figure 1 - Figure Supplement 3 - Source Data 1/Fig1Sup3 - EGFRPY1068 - Protein.tif
- Figure 1 - Figure Supplement 3 - Source Data 1/Fig1Sup3 - EGFRPY1068 - PY.tif
- Figure 1 - Figure Supplement 3 - Source Data 1/Fig1Sup3 - EGFRPY1148 - Protein.tif
- Figure 1 - Figure Supplement 3 - Source Data 1/Fig1Sup3 - EGFRPY1148 - PY.tif
- Figure 1 - Figure Supplement 3 - Source Data 1/Fig1Sup3 - EGFRPY845 - Protein.tif
- Figure 1 - Figure Supplement 3 - Source Data 1/Fig1Sup3 - EGFRPY845 - PY.tif
- Figure 1 - Figure Supplement 3 - Source Data 1/Figure 1 - Figure Supplement 3 - Source Data 1 - Annotated.pdf
