# Supplementary material for: EGFR transactivates RON to drive oncogenic crosstalk
Source: eLife. 2021 Nov 25;10:e63678. doi: 10.7554/eLife.63678 (PMC8654365; doi:10.7554/eLife.63678)
Supplement: Figure 1—figure supplement 4—source data 1. [file elife-63678-fig1-figsupp4-data1.zip]

Archive with 5 entries (5 files):
- Figure 1 - Figure Supplement 4 - Source Data 1/Fig1Sup4 - RONEGFR - EGFR Protein.tif
- Figure 1 - Figure Supplement 4 - Source Data 1/Fig1Sup4 - RONEGFR - RON Protein.tif
- Figure 1 - Figure Supplement 4 - Source Data 1/Fig1Sup4 - RONPY1238 - Protein.tif
- Figure 1 - Figure Supplement 4 - Source Data 1/Fig1Sup4 - RONPY1238 - PY.tif
- Figure 1 - Figure Supplement 4 - Source Data 1/Figure 1 - Figure Supplement 4 - Source Data 1 - Annotated.pdf
