# Supplementary material for: EGFR transactivates RON to drive oncogenic crosstalk
Source: eLife. 2021 Nov 25;10:e63678. doi: 10.7554/eLife.63678 (PMC8654365; doi:10.7554/eLife.63678)
Supplement: Figure 6—source data 1. [file elife-63678-fig6-data1.zip]

Archive with 9 entries (9 files):
- Figure 6 - Source Data 1/Fig6A - EGFR - Protein.tif
- Figure 6 - Source Data 1/Fig6A - EGFR - PY.tif
- Figure 6 - Source Data 1/Fig6A - RON IP - Protein.tif
- Figure 6 - Source Data 1/Fig6A - RON IP - PY.tif
- Figure 6 - Source Data 1/Fig6B - EGFR - inset.tif
- Figure 6 - Source Data 1/Fig6B - RON IP - Protein.tif
- Figure 6 - Source Data 1/Fig6B - RON IP - PY.tif
- Figure 6 - Source Data 1/Fig6C - EGFR - Protein.tif
- Figure 6 - Source Data 1/Figure 6 - Source Data 1 - Annotated.pdf
