# Supplementary material for: EGFR transactivates RON to drive oncogenic crosstalk
Source: eLife. 2021 Nov 25;10:e63678. doi: 10.7554/eLife.63678 (PMC8654365; doi:10.7554/eLife.63678)
Supplement: Figure 6—figure supplement 1—source data 1. [file elife-63678-fig6-figsupp1-data1.zip]

Archive with 3 entries (3 files):
- Figure 6 - Figure Supplement 1 - Source Data 1/Fig6Sup1 - Src - Protein.tif
- Figure 6 - Figure Supplement 1 - Source Data 1/Fig6Sup1 - Src - PY.tif
- Figure 6 - Figure Supplement 1 - Source Data 1/Figure 6 - Figure Supplement 1 - Source Data 1 - Annotated.pdf
